# Supplementary material for: Psychosocial needs among older perinatally infected adolescents living with HIV and transitioning to adult care in Kenya
Source: PLoS One. 2020 Jul 29;15(7):e0233451. doi: 10.1371/journal.pone.0233451 (PMC7390380; doi:10.1371/journal.pone.0233451)
Supplement: S1 File — (ZIP) [file pone.0233451.s002.zip]

Archive with 19 entries (18 files):
- uploaded final PLOS/Reviewed Transcripts/
- uploaded final PLOS/Reviewed Transcripts/FGD 1.doc
- uploaded final PLOS/Reviewed Transcripts/FGD 6.docx
- uploaded final PLOS/Reviewed Transcripts/FGD10.docx
- uploaded final PLOS/Reviewed Transcripts/FGD2.docx
- uploaded final PLOS/Reviewed Transcripts/FGD3.doc
- uploaded final PLOS/Reviewed Transcripts/FGD4.docx
- uploaded final PLOS/Reviewed Transcripts/FGD5.doc
- uploaded final PLOS/Reviewed Transcripts/FGD7.docx
- uploaded final PLOS/Reviewed Transcripts/IDI1M.doc
- uploaded final PLOS/Reviewed Transcripts/IDI2F.doc
- uploaded final PLOS/Reviewed Transcripts/IDI2M.doc
- uploaded final PLOS/Reviewed Transcripts/IDI4M.doc
- uploaded final PLOS/Reviewed Transcripts/IDI6B.doc
- uploaded final PLOS/Reviewed Transcripts/IDI8M.doc
- uploaded final PLOS/Reviewed Transcripts/IDIF09.doc
- uploaded final PLOS/Reviewed Transcripts/IDIF5.doc
- uploaded final PLOS/Reviewed Transcripts/IDIM10.doc
- uploaded final PLOS/Reviewed Transcripts/IDIM7.docx
